# Supplementary material for: Beyond Gastric Specificity: V-Set and Immunoglobulin Domain-Containing 1 (VSIG1) in Digestive Tract Tumors
Source: Cancers (Basel). 2026 Mar 8;18(5):867. doi: 10.3390/cancers18050867 (PMC12984364; doi:10.3390/cancers18050867)
Supplement: Supplementary file 1 [file cancers-18-00867-s001.zip]

Archive with 1 entries (1 files):
- cancers-4183884-supplementary.pdf
